# Supplementary material for: A Novel Quantum Dots-Based Fluorescent Sensor for Determination of the Anticancer Dacomitinib: Application to Dosage Forms
Source: Molecules. 2023 Mar 3;28(5):2351. doi: 10.3390/molecules28052351 (PMC10005270; doi:10.3390/molecules28052351)
Supplement: Supplementary file 1 [file molecules-28-02351-s001.zip]

Archive with 1 entries (1 files):
- molecules-2231870-supplementary.pdf
